# Supplementary material for: Cancer-associated USP28 missense mutations disrupt 53BP1 interaction and p53 stabilization
Source: Nat Commun. 2025 Dec 9;16:10310. doi: 10.1038/s41467-025-66341-3 (PMC12689633; doi:10.1038/s41467-025-66341-3)
Supplement: Supplementary file 4 — Supplementary Data 1 [file 41467_2025_66341_MOESM4_ESM.xlsx]

## Sheet: Sheet1
Supplementary Data 1. Human cell lines used in this study.
	Parental cell lines
OD cell line code	Name	Source	Clonal or Polyclonal	Catalog number
RCL001	hTERT RPE-1	ATCC	n/a	CRL-4000
RCL004	U20S	ATCC	n/a	HTB-96
RCL006	HCT116	ATCC	n/a	CCL-247
RCL008	CHP212	ATCC	n/a	CRL-2273
RCL009	SH-SY5Y	ATCC	n/a	CRL-2266
RCL011	G401	ATCC	n/a	CRL-1441
RCL012	SJSA1	ATCC	n/a	CRL-2098
RCL013	RKO	ATCC	n/a	CRL-2577
RCL014	BT12	Gupta Lab (UCSF)	n/a
RCL015	BT16	Gupta Lab (UCSF)	n/a
RCL016	SF8628	Gupta Lab (UCSF)	n/a
RCL017	LOX-IMVI	NCI-60	n/a
RCL019	CHP134	Sigma (ECACC)	n/a	6122002
RCL022	MCF7	ATCC	n/a	HTB-22
RCL046	H460	ATCC	n/a	HTB-177
RCL060	A375	ATCC	n/a	CRL-1619
RCL079	Mel-202	Sigma /ECACC	n/a	13012457
RCL086	HMY-1	JCRB	n/a	JCRB1018
RCL087	Caki-1	JCRB	n/a	JCRB0801
RCL088	G402	JCRB	n/a	JCRB9070
RCL089	A549	JCRB	n/a	JCRB0076
RCL093	MP41	ATCC	n/a	CRL-3297
RCL094	769P	ATCC	n/a	CRL-1933
RCL096	OVTOKO	JCRB	n/a	JCRB1048
RCL097	LU99	JCRB	n/a	JCRB0080
RCL098	ONDA9	JCRB	n/a	JCRB1576
RCL099	A172	JCRB	n/a	JCRB0228
RCL100	Neuro2A	ATCC	n/a	CCL-131
RCL105	NCI-H23-Luc	JCRB	n/a	JCRB1509
RCL106	U-343 MG	Cytion	n/a	300365
RCL107	HHUA	Cell Bank Riken	n/a	RCB0658
RCL108	GP2D	KAC Co., Ltd	n/a	EC95090714-F0
	Engineered cell lines
Cell line code	Parental line	Modification(s)	Clonal or Polyclonal	Reference
ODCL381	hTERT RPE-1	USP28 fs*/fs* (1bp ins)	Clone 1	Meitinger et al. 2024
ODCL0035	hTERT RPE-1	EF-1⍺pro-H2B-mRFP	Polyclonal	Meitinger et al. 2016
MOCL0005	hTERT RPE-1	TP53-sh	Polyclonal	Meitinger et al. 2016
MOCL0008	hTERT RPE-1	TP53BP1 fs*/fs* #2	Clone 2	Meitinger et al. 2024
MOCL0012	hTERT RPE-1	USP28 fs*/fs* (1bp ins); UbCpro-USP28-Isoform-2	Polyclonal	This study
MOCL0035	hTERT RPE-1	USP28 fs*/fs* (1bp ins); UbCpro-USP28 C-13aa delete	Polyclonal	This study
MOCL0036	hTERT RPE-1	USP28 fs*/fs* (1bp ins); UbCpro-USP28 C-26aa delete	Polyclonal	This study
MOCL0037	hTERT RPE-1	USP28 fs*/fs* (1bp ins); UbCpro-USP28 C-38aa delete	Polyclonal	This study
MOCL0040	hTERT RPE-1	USP28 fs*/fs* (1bp ins); UbCpro-USP28 E258K, D936N	Clonal	This study
MOCL0042	hTERT RPE-1	USP28 fs*/fs* (1bp ins); UbCpro-USP28-Isoform-2 # 1	Clone 1	This study
MOCL0043	hTERT RPE-1	USP28 fs*/fs* (1bp ins); UbCpro-USP28-Isoform-2 # 2	Clone 2	This study
MOCL0044	hTERT RPE-1	USP28 fs*/fs* (1bp ins); UbCpro-USP28-Isoform-2 # 3	Clone 3	This study
MOCL0056	hTERT RPE-1	USP28 fs*/fs* (1bp ins); UbCpro-USP28 H600Y	Clonal	This study
MOCL0057	hTERT RPE-1	USP28 fs*/fs* (1bp ins); UbCpro-USP28 D1003fs	Clonal	This study
MOCL0058	hTERT RPE-1	USP28 fs*/fs* (1bp ins); UbCpro-USP28 D255N, P287S	Clonal	This study
MOCL0059	hTERT RPE-1	USP28 fs*/fs* (1bp ins); UbCpro-USP28 C171A	Clonal	This study
MOCL0064	hTERT RPE-1	TP53BP1 fs*/fs*;UbCpro-53BP1_G1560K	Polyclonal	Meitinger et al. 2016
MOCL0070	hTERT RPE-1	USP28 fs*/fs* (1bp ins); UbCpro-USP28-Isoform-2 # 1; EF-1⍺pro-H2B-mRFP	Polyclonal (Clone 1)	This study
MOCL0083	hTERT RPE-1	USP28 fs*/fs* (1bp ins); UbCpro-USP28 G903R	Clonal	This study
MOCL0086	hTERT RPE-1	USP28 fs*/fs* (1bp ins); UbCpro-USP28 P953L	Clonal	This study
MOCL0102	hTERT RPE-1	USP28 fs*/fs* (1bp ins); UbCpro-USP28-Isoform-2 # 2; EF-1⍺pro-H2B-mRFP	Polyclonal (Clone 2)	This study
MOCL0103	hTERT RPE-1	USP28 fs*/fs* (1bp ins); UbCpro-USP28-Isoform-2 # 3; EF-1⍺pro-H2B-mRFP	Polyclonal (Clone 3)	This study
MOCL0104	hTERT RPE-1	USP28 fs*/fs* (1bp ins); UbCpro-Flag_USP28 WT	Polyclonal	This study
MOCL0105	hTERT RPE-1	USP28 fs*/fs* (1bp ins); UbCpro-Flag_USP28 AA1-650	Polyclonal	This study
MOCL0106	hTERT RPE-1	USP28 fs*/fs* (1bp ins); UbCpro-Flag_USP28 AA651-1045	Polyclonal	This study
MOCL0107	hTERT RPE-1	USP28 fs*/fs* (1bp ins); UbCpro-Flag_USP28 AA801-1045	Polyclonal	This study
MOCL0127	hTERT RPE-1	USP28 fs*/fs* (1bp ins); UbCpro-USP28 E258K, D936N; EF-1⍺pro-H2B-mRFP	Polyclonal	This study
MOCL0128	hTERT RPE-1	USP28 fs*/fs* (1bp ins); UbCpro-USP28 H600Y; EF-1⍺pro-H2B-mRFP	Polyclonal	This study
MOCL0129	hTERT RPE-1	USP28 fs*/fs* (1bp ins); UbCpro-USP28 D1003fs; EF-1⍺pro-H2B-mRFP	Polyclonal	This study
MOCL0130	hTERT RPE-1	USP28 fs*/fs* (1bp ins); UbCpro-USP28 D255N, P287S; EF-1⍺pro-H2B-mRFP	Polyclonal	This study
MOCL0131	hTERT RPE-1	USP28 fs*/fs* (1bp ins); UbCpro-USP28 C171A; EF-1⍺pro-H2B-mRFP	Polyclonal	This study
MOCL0132	hTERT RPE-1	USP28 fs*/fs* (1bp ins); UbCpro-USP28 G903R; EF-1⍺pro-H2B-mRFP	Polyclonal	This study
MOCL0133	hTERT RPE-1	USP28 fs*/fs* (1bp ins); UbCpro-USP28 P953L; EF-1⍺pro-H2B-mRFP	Polyclonal	This study
MOCL0165	hTERT RPE-1	USP28 fs*/fs* (1bp ins); UbCproUSP28_R1018Q	Polyclonal	This study
MOCL0166	hTERT RPE-1	USP28 fs*/fs* (1bp ins); UbCproUSP28_R1014S	Polyclonal	This study
MOCL0167	hTERT RPE-1	USP28 fs*/fs* (1bp ins); UbCproUSP28_E933K	Polyclonal	This study
MOCL0168	hTERT RPE-1	USP28 fs*/fs* (1bp ins); UbCproUSP28_Q878K	Polyclonal	This study
MOCL0169	hTERT RPE-1	USP28 fs*/fs* (1bp ins); UbCproUSP28_H771Y	Polyclonal	This study
MOCL0170	hTERT RPE-1	USP28 fs*/fs* (1bp ins); UbCproUSP28_ R808G	Polyclonal	This study
MOCL0171	hTERT RPE-1	USP28 fs*/fs* (1bp ins); UbCproUSP28_R732C	Polyclonal	This study
MOCL0172	hTERT RPE-1	USP28 fs*/fs* (1bp ins); UbCproUSP28_E689Q	Polyclonal	This study
MOCL0173	hTERT RPE-1	USP28 fs*/fs* (1bp ins); UbCproUSP28_R141C	Polyclonal	This study
MOCL0174	hTERT RPE-1	USP28 fs*/fs* (1bp ins); UbCpro-Flag_NLS_USP28 AA651-1045	Polyclonal	This study
MOCL0175	hTERT RPE-1	USP28 fs*/fs* (1bp ins); UbCpro-Flag_NLS_USP28 AA801-1045	Polyclonal	This study
MOCL0233	hTERT RPE-1	USP28 fs*/fs* (1bp ins); UbCpro-Flag_NLS_USP28 AA92-1045	Polyclonal	This study
MOCL0234	hTERT RPE-1	USP28 fs*/fs* (1bp ins); UbCpro-Flag_NLS_USP28 AA157-1045	Polyclonal	This study
MOCL0261	hTERT RPE-1	USP28Δ	Polyclonal	This study
MOCL0263	hTERT RPE-1	USP28 fs*/fs* (1bp ins); UbCproUSP28_V541E_L545E	Polyclonal	This study
MOCL0265	hTERT RPE-1	USP28 fs*/fs* (1bp ins); UbCproUSP28_Δ460-520	Polyclonal	This study
MOCL0289	hTERT RPE-1	USP28 fs*/fs* (1bp ins); UbCpro-USP28-Isoform-1	Polyclonal	This study
MOCL0307	hTERT RPE-1	USP28 fs*/fs* (1bp ins); UbCpro-USP28-Isoform-1 # 1	Clone 1	This study
MOCL0324	A549	USP28Δ #1	Clone 13	This study
MOCL0325	A549	USP28Δ #2	Clone 14	This study
MOCL0343	hTERT RPE-1	USP28 fs*/fs* (1bp ins); UbCpro-USP28-Isoform-1; EF-1⍺pro-H2B-mRFP # 1	Polyclonal (Clone 1)	This study
MOCL0344	hTERT RPE-1	USP28 fs*/fs* (1bp ins); UbCpro-USP28-Isoform-1; EF-1⍺pro-H2B-mRFP # 2	Polyclonal (Clone 2)	This study
MOCL0345	hTERT RPE-1	USP28 fs*/fs* (1bp ins); UbCpro-USP28-Isoform-1; EF-1⍺pro-H2B-mRFP # 3	Polyclonal (Clone 3)	This study
MOCL0347	hTERT RPE-1	USP28 fs*/fs* (1bp ins); UbCpro-Flag_NLS_USP28 AA399-1045	Polyclonal	This study
MOCL0348	hTERT RPE-1	USP28 fs*/fs* (1bp ins); UbCpro-Flag_ pHom-1 -USP28_AA580-1045	Polyclonal	This study
MOCL0349	hTERT RPE-1	USP28 fs*/fs* (1bp ins); UbCpro-Flag_NLS_ pHom-1 -USP28_AA651-1045	Polyclonal	This study
MOCL0354	hTERT RPE-1	USP28 fs*/fs* (1bp ins); UbCpro-Flag_NLS_USP28 AA92-1045 #1	Clone 3	This study
MOCL0355	hTERT RPE-1	USP28 fs*/fs* (1bp ins); UbCpro-Flag_NLS_USP28 AA92-1045 #2	Clone 6	This study
MOCL0356	hTERT RPE-1	USP28 fs*/fs* (1bp ins); UbCpro-Flag_NLS_USP28 AA157-1045 #1	Clone 9	This study
MOCL0357	hTERT RPE-1	USP28 fs*/fs* (1bp ins); UbCpro-Flag_NLS_USP28 AA157-1045 #2	Clone 21	This study
MOCL0361	hTERT RPE-1	USP28 fs*/fs* (1bp ins); UbCpro-Flag_USP28 wt #1	Clone 17	This study
MOCL0362	hTERT RPE-1	USP28 fs*/fs* (1bp ins); UbCpro-Flag_USP28 wt #2	Clone 36	This study
MOCL0397	U2OS	USP28Δ #1	Clone 1	This study
MOCL0400	U2OS	USP28Δ #2	Clone 15	This study
MOCL0401	HCT116	USP28Δ #1	Clone 2	This study
MOCL0402	HCT116	USP28Δ #2	Clone 5	This study
MOCL0448	hTERT RPE-1	USP28 fs*/fs* (1bp ins); UbCpro-Flag_ pHom-1 -USP28_AA651-1077-16A	Polyclonal	This study
(pro, Promoter; del, deletion; ins, insertion)
