# Supplementary material for: Cancer-associated USP28 missense mutations disrupt 53BP1 interaction and p53 stabilization
Source: Nat Commun. 2025 Dec 9;16:10310. doi: 10.1038/s41467-025-66341-3 (PMC12689633; doi:10.1038/s41467-025-66341-3)
Supplement: Supplementary file 5 — Supplementary Data 2 [file 41467_2025_66341_MOESM5_ESM.xlsx]

## Sheet: Sheet1
Supplementary Data 2. Plasmids used in this study.
OD plasmid code	Description	Purpose	Bacterial selection	Reference
pMF2302	UbCpro-USP28-Isoform-2	Lentiviral integration	Ampicillin	This study
pMO1344	UbCpro-USP28-C-13Δ	Lentiviral integration	Ampicillin	This study
pMO1345	UbCpro-USP28-C-26Δ1018-1044	Lentiviral integration	Ampicillin	This study
pMO1346	UbCpro-USP28-C-38Δ1006-1044	Lentiviral integration	Ampicillin	This study
pMO1385	UbCpro-3XFlag-USP28-WT	Lentiviral integration	Ampicillin	This study
pMO1393	UbCpro-3XFlag-USP28-(aa1-650)	Lentiviral integration	Ampicillin	This study
pMO1394	UbCpro-3XFlag-USP28-(aa651-1045)	Lentiviral integration	Ampicillin	This study
pMO1395	UbCpro-3XFlag-USP28-(aa801-1045)	Lentiviral integration	Ampicillin	This study
pMO1482	UbCpro-USP28-R1018Q	Lentiviral integration	Ampicillin	This study
pMO1483	UbCpro-USP28-P1014S	Lentiviral integration	Ampicillin	This study
pMO1484	UbCpro-USP28-E933K	Lentiviral integration	Ampicillin	This study
pMO1485	UbCpro-USP28-Q878K	Lentiviral integration	Ampicillin	This study
pMO1486	UbCpro-USP28-H771Y	Lentiviral integration	Ampicillin	This study
pMO1487	UbCpro-USP28-R808G	Lentiviral integration	Ampicillin	This study
pMO1488	UbCpro-USP28-R732C	Lentiviral integration	Ampicillin	This study
pMO1489	UbCpro-USP28-E689Q	Lentiviral integration	Ampicillin	This study
pMO1490	UbCpro-USP28-R141C	Lentiviral integration	Ampicillin	This study
pMO1491	UbCpro-3XFlag-USP28-NLS-(aa651-1045)	Lentiviral integration	Ampicillin	This study
pMO1492	UbCpro-3XFlag-NLS_USP28-(aa801-1045)	Lentiviral integration	Ampicillin	This study
pMO1552	UbCpro-3XFlag-NLS-USP28-(aa92-1045)	Lentiviral integration	Ampicillin	This study
pMO1553	UbCpro-3XFlag-NLS_USP28-(aa157-1045)	Lentiviral integration	Ampicillin	This study
pMO1589	UbCpro-USP28-V541E_L545E	Lentiviral integration	Ampicillin	This study
pMO1591	UbCpro-USP28-Δ460-520	Lentiviral integration	Ampicillin	This study
pMO1648	UbCpro-USP28-Isoform-1	Lentiviral integration	Ampicillin	This study
pMO1742	UbCpro-3XFlag-NLS-USP28-(aa399-1045)	Lentiviral integration	Ampicillin	This study
pMO1743	UbCpro-3XFlag-pHom1-NLS_USP28-(aa580-1045)	Lentiviral integration	Ampicillin	This study
pMO1744	UbCpro-3XFlag-pHom1-NLS_USP28-(aa651-1045)	Lentiviral integration	Ampicillin	This study
pMO1876	UbCpro-3XFlag-pHom1-NLS_USP28-AA651-1077-16A	Lentiviral integration	Ampicillin	This study
(pro, Promoter)
