# Supplementary material for: Cancer-associated USP28 missense mutations disrupt 53BP1 interaction and p53 stabilization
Source: Nat Commun. 2025 Dec 9;16:10310. doi: 10.1038/s41467-025-66341-3 (PMC12689633; doi:10.1038/s41467-025-66341-3)
Supplement: Supplementary file 6 — Supplementary Data 3 [file 41467_2025_66341_MOESM6_ESM.xlsx]

## Sheet: Sheet1
Supplementary Data 3. Primer for RT-PCR analysis.
Primer name	Sequence	Length
Mouse USP28_RT-PCR_F	AGAACAGACTGCCCAGGCAAT	Isoform-1 (153bp)
Mouse USP28_RT-PCR_R	TGAAGGCGAGGGTCACTGTGA	Isoform-2 (249bp)
GAPDH_Mouse_F	CATCACTGCCACCCAGAAGACTG	153bp
GAPDH_Mouse_R	ATGCCAGTGAGCTTCCCGTTCAG
Human USP28_RT-PCR_F	GCTATTGCAAACACAGCCCGT	Isoform-1 (229bp)
Human USP28_RT-PCR_R	GTCGAGGATCACTGTGAGAGGT	Isoform-2 (133bp)
GAPDH_Human_F	GTCTCCTCTGACTTCAACAGCG	131bp
GAPDH_Human_R	ACCACCCTGTTGCTGTAGCCAA
