# Supplementary material for: Cancer-associated USP28 missense mutations disrupt 53BP1 interaction and p53 stabilization
Source: Nat Commun. 2025 Dec 9;16:10310. doi: 10.1038/s41467-025-66341-3 (PMC12689633; doi:10.1038/s41467-025-66341-3)
Supplement: Supplementary file 8 — Source data [file 41467_2025_66341_MOESM8_ESM.xlsx]

## Sheet: Fig1B
	Fig1B:Proliferation assay of RPE1 and RPE1 TP53-sh cells treated with PLK4i or DXR
		RPE1										RPE1 TP53-sh
	Cells(X25000)	DMSO			Doxo 6.25nM			PLK4i 150nM				DMSO			Doxo 6.25nM			PLK4i 150nM
	1	1	1	1	1	1	1	1	1	1		1	1	1	1	1	1	1	1	1
	4	38.96	43.12	33.6	11.76	10.64	11.52	10.16	9.92	10.64		29.68	38.72	47.76	31.84	33.44	24.8	20.56	21.44	26.8
	4	1	1	1	1	1	1	1	1	1		1	1	1	1	1	1	1	1	1
	8	27.68	26.32	26.96	4.208	4.296	5.552	1.064	1.464	0.904		23.92	27.44	30.8	24.32	16.16	21.28	11.04	13.52	7.528
	8	1	1	1	1	1	1	1	1	1		1	1	1	1	1	1	1	1	1
	12	35.84	31.44	33.44	0.46	0.732	0.432	1.826	0.996	0.83		30.96	31.44	28.32	22.56	21.92	20.8	8	12.16	7.08
		Graphs plotted in Prism 10 version 10.4.1

## Sheet: Fig1C
		Fig1C:Enrichment of USP28∆ and TP53BP1∆ cells following 8-day PLK4i or DXR treatment.
			USP28∆				TP53BP1∆
		Cell line	PLK4i	DXR		Cell line	PLK4i	DXR
		RPE1 USP28∆	1.2386	0.480687		RPE1 USP28∆	1.29703	-0.0233325
		A549 USP28∆	1.07913	0.570241		A549 USP28∆	1.05585	0.346803
		769P USP28∆	0.399407	0.4397		769P USP28∆	0.355481	-0.297386
		G402 USP28∆	1.33898	0.736966		G402 USP28∆	1.57608	0.53952
		Caki1 USP28∆	0.0937465	-0.383107		Caki1 USP28∆	0.291889	-0.206451
		MP41 USP28∆	0.764872	0.210946		MP41 USP28∆	0.695847	-0.137504
		HYM1 USP28∆	0.0933102	-0.163113		HYM1 USP28∆	0.141631	-0.510445
		HCT116 USP28∆	0.214971	0.0403389		HCT116 USP28∆	0.386468	0.429113
		U2OS USP28∆	0.431157	0.535494		U2OS USP28∆	0.855183	-0.0163018
		H460	0.902821	0.24257		H460	0.806203	-0.883903
		LU99	0.375943	0.481251		LU99	0.559809	0.59561
		OVTOKO	0.47671	-0.151038		OVTOKO	0.757886	-0.521537
		Graphs plotted in Prism 10 version 10.4.1

## Sheet: Fig1D
	Dotted areas denote blot images included in the manuscript and used for densitometry analysis

## Sheet: Fig 1E and 1F
	Dotted areas denote blot images included in the manuscript and used for densitometry analysis
																	Figure 1F: Quantification of three independent cycloheximide chase experiments for p53 half-life measurement.
																	Half-life was defined as the time when p53 levels dropped below 50%.
																	Protein degradation was fitted to an exponential decay curve
																	Data was normalized with 0 min treatment group.
																	RPE1							RPE1 USP28∆
																Time(min)	DMSO	DMSO	DMSO	PLK4i	PLK4i	PLK4i		Time(min)	DMSO	DMSO	DMSO	PLK4i	PLK4i	PLK4i
																0	100	100	100	100	100	100		0	100	100	100	100	100	100
																20	31.5125	21.5236	42.7038	73.4944	75.38	91.2164		20	46.3314	45.2302	48.6792	44.238	52.0141	48.1412
																40	31.8364	16.6349	22.9817	61.9625	59.4409	77.0469		40	33.2259	36.4656	37.2529	30.5382	26.342	24.3117
																60	24.129	15.3331	17.1834	42.4241	38.2821	35.696		60	33.9663	16.2182	30.9797	26.3793	11.6452	20.468
																80	20.3392	16.6552	18.8619	39.743	35.8127	37.44		80	24.9947	6.39522	34.7658	25.3751	14.0363	17.0717
																100	25.1894	9.32797	14.115	34.8376	24.9664	36.9805		100	13.321	3.93037	29.0938	5.76274	11.0715	16.9547
																	Graphs plotted in Prism 10 version 10.4.1

## Sheet: Fig 1G
	Dotted areas denote blot images included in the manuscript and used for densitometry analysis														Quantification of ubiquitin smear from six independent experiments.
															Data was normalized by the WT value and statistical analysis was performed using Paired t-test
															WT	USP28Δ
														Experiment-1	100	841.011
														Experiment-2	100	704.884
														Experiment-3	100	441.683
														Experiment-4	100	382.409
														Experiment-5	100	593.822
														Experiment-6	100	388.23
															Graphs plotted in Prism 10 version 10.4.1

## Sheet: Fig 1H and I
	Dotted areas denote blot images included in the manuscript and used for densitometry analysis

## Sheet: Fig 2A
Fig2A: Mitotic Stopwatch assay.
Live cell imaging of H2B-RFP tagged cells and counting the mitotic duration of a total of 160 cells in each group.
The arrest threshold is defined as the mitotic duration where >50% of daughters arrest.
Graphs plotted in Prism 10 version 10.4.1
RPE1 WT				RPE1 USP28∆
	Divide	Arrest			Divide	Arrest
1	20			1	20
2	20			2	20
3	20			3	20
4	20			4	30
5	20			5	30
6	30			6	30
7	30			7	30
8	30			8	30
9	30			9	30
10	30			10	30
11	30			11	30
12	30			12	40
13	40			13	40
14	40			14	40
15	40			15	40
16	40			16	50
17	40			17	50
18	40			18	50
19	40			19	50
20	40			20	50
21	40			21	60
22	40			22	60
23	40			23	60
24	40			24	60
25	40			25	60
26	40			26	60
27	40			27	60
28	50			28	70
29	50			29	70
30	50			30	70
31	60			31	70
32	60			32	80
33	60			33	80
34	60			34	80
35		70		35	80
36	70			36	80
37	70			37	80
38	70			38	80
39	70			39	80
40	70			40	80
41		80		41	90
42		80		42	90
43		80		43	100
44		80		44	100
45	80			45	100
46	80			46	100
47	80			47	110
48	90			48	110
49	90			49	110
50	90			50	110
51	90			51	110
52	90			52	110
53		100		53	110
54		100		54	110
55		100		55	110
56		100		56	110
57	100			57	120
58	100			58	120
59	100			59	120
60	100			60	120
61		110		61	120
62		110		62	130
63		110		63	130
64		120		64	130
65		120		65	140
66		120		66	140
67		120		67	140
68		120		68	150
69		120		69	150
70		120		70	150
71		130		71	160
72		130		72	160
73		130		73	160
74		140		74	160
75		140		75	170
76	140			76	170
77		150		77	170
78		160		78	170
79		160		79	180
80		160		80	180
81		160		81	180
82		160		82	180
83		160		83	180
84		170		84	180
85		170		85	180
86	170			86	190
87		180		87	190
88		180		88	200
89		180		89	200
90		180		90	200
91		180		91	200
92		180		92	210
93		180		93	210
94		190		94	220
95		190		95	220
96		190		96	230
97		190		97	230
98		190		98	230
99		190		99	230
100		190		100	230
101		190		101	230
102		190		102	230
103		190		103	230
104		200		104	230
105		200		105	230
106		210		106	240
107		210		107	240
108		210		108	240
109		210		109	240
110		210		110	250
111		220		111	260
112		220		112	260
113		230		113	260
114		230		114	260
115		240		115	260
116		240		116	260
117		240		117	280
118		240		118	280
119		240		119	280
120		250		120	290
121		250		121	290
122		250		122	290
123		250		123	300
124		260		124	300
125		260		125	300
126		260		126	300
127		270		127	310
128		270		128	310
129		270		129	310
130		270		130	310
131		270		131	310
132		270		132	310
133		270		133	330
134		280		134	330
135		280		135	340
136		290		136	350
137		290		137	350
138		300		138	350
139		300		139	350
140		300		140	350
141		300		141	350
142		320		142	350
143		320		143		360
144		320		144		360
145		320		145	360
146		340		146		360
147		340		147	360
148		360		148	360
149		360		149	370
150		370		150	370
151		370		151	370
152		380		152	370
153		380		153	380
154		380		154	380
155		380		155	380
156		390		156	380
157		390		157	380
158		390		158	380
159		390		159		380
160		390		160	400

## Sheet: Fig2B
	Dotted areas denote blot images included in the manuscript and used for densitometry analysis

## Sheet: Fig 2D
	Dotted areas denote blot images included in the manuscript and used for densitometry analysis

## Sheet: Fig 2F
FIG 2F: Mitotic Stopwatch assay.
Live cell imaging of H2B-RFP tagged cells and counting the mitotic duration of a total of 160 cells in each group.
The arrest threshold is defined as the mitotic duration where >50% of daughters arrest.
Graphs plotted in Prism 10 version 10.4.1
USP28 hIF1 #1				USP28 hIF2 #2
	Divide	Arrest			Divide	Arrest
1	40			1	30
2	40			2	30
3	50			3	30
4	50			4	30
5	50			5	30
6	50			6	30
7	70			7	30
8	70			8	30
9	70			9	30
10	70			10	30
11	80			11	30
12	80			12	40
13	90			13	40
14	90			14	40
15	90			15	40
16	90			16	40
17	100			17	40
18	100			18	40
19	100			19	40
20	100			20	50
21	100			21	50
22	100			22	50
23	100			23	50
24	100			24	50
25	110			25	50
26	110			26	60
27	110			27	60
28	110			28	60
29	120			29		70
30	120			30		70
31	130			31	70
32	130			32	70
33	130			33		80
34	140			34	90
35	140			35		90
36	140			36		90
37	140			37		90
38	140			38	100
39	140			39	100
40	140			40		100
41	140			41		100
42	140			42		100
43	140			43		100
44	140			44		100
45	150			45	110
46	150			46	110
47	150			47		110
48	150			48		110
49	150			49	110
50	150			50		110
51	150			51		110
52	160			52		110
53	160			53		110
54	160			54		110
55	160			55		110
56	160			56		120
57	160			57		120
58	160			58		120
59	170			59		120
60	170			60		120
61	170			61		130
62	170			62		130
63	170			63	130
64	170			64		130
65	180			65		130
66	180			66		130
67	180			67		140
68	180			68		140
69	180			69		140
70	180			70		140
71	180			71		160
72	180			72		160
73	180			73		160
74	180			74		160
75	190			75		170
76	190			76		170
77	190			77		170
78	190			78		170
79	200			79		170
80	200			80		170
81	200			81		180
82	200			82		180
83	200			83		180
84	210			84		180
85	210			85		190
86	210			86		190
87	210			87		190
88	210			88		190
89	210			89		190
90	210			90		190
91	210			91		200
92	210			92		200
93	210			93		200
94	210			94		200
95	210			95		220
96	210			96		230
97	220			97		230
98	220			98		230
99	220			99		240
100	230			100		240
101	230			101		240
102	230			102		240
103	240			103		240
104	240			104		240
105	240			105	250
106	240			106		250
107	240			107		260
108	240			108		260
109	240			109		260
110	240			110		270
111	240			111		270
112		240		112		270
113	250			113		270
114	250			114		280
115	250			115		280
116	250			116	280
117	250			117	280
118	250			118		290
119	270			119		290
120	270			120		290
121	280			121		290
122		280		122		290
123	280			123		300
124	280			124		300
125	290			125	300
126	290			126		300
127	290			127		310
128	290			128		310
129	290			129		310
130	290			130		310
131	290			131		310
132	290			132		320
133	290			133		320
134	300			134		330
135	300			135		330
136	300			136		340
137	300			137		340
138		310		138		340
139		310		139		340
140	310			140		340
141		310		141		340
142	310			142		340
143	310			143		340
144	310			144		350
145	310			145		350
146	310			146		350
147	310			147		360
148	310			148		360
149		320		149		370
150	320			150		370
151	330			151		380
152	350			152		380
153	350			153		380
154	350			154		380
155	350			155		390
156	360			156		390
157	380			157		390
158		380		158		400
159		390		159		400
160		390		160		420

[truncated: 32 more sheets: Fig 2G, 2H, 2I, Fig 3C, Fig 3D, Fig 3E, 3F, Fig 3G, Fig 4A, Fig 4D, Fig 4F, 4G, Fig 4I, S5F, Fig5C, Fig5E, Fig 5F, Fig 5G, Fig5H, Fig 5I, Fig5J, Fig 5K, Fig 6C, Fig6D, Fig 6G,H …]
